# Supplementary material for: ﻿Ilyocyprisleptolinea Wang & Zhai, sp. nov., an ostracod (Ostracoda, Crustacea) from the late Quaternary of Inner Mongolia, northern China
Source: Zookeys. 2022 Dec 22;1137:109–32. doi: 10.3897/zookeys.1137.94224 (PMC9836629; doi:10.3897/zookeys.1137.94224)
Supplement: XML Treatment for Ilyocypris leptolinea [file zookeys.1137.94224-treatment1.xml]

<!DOCTYPE tp:taxon-treatment
  PUBLIC "-//TaxonX//DTD Taxonomic Treatment Publishing DTD v0 20100105//EN" "tax-treatment-NSO.dtd">
<tp:taxon-treatment xmlns:tp="http://www.plazi.org/taxpub"><tp:treatment-meta><kwd-group><label>Taxon classification</label><kwd>
                <named-content content-type="kingdom">Animalia</named-content>
              </kwd><kwd>
                <named-content content-type="order">Podocopida</named-content>
              </kwd><kwd>
                <named-content content-type="family">Ilyocyprididae</named-content>
              </kwd></kwd-group><mixed-citation publication-type="journal"><person-group><name><surname>Wang</surname><given-names>Qianwei</given-names></name><name><surname>Horne</surname><given-names>David J.</given-names></name><name><surname>Fan</surname><given-names>Jiawei</given-names></name><name><surname>Wen</surname><given-names>Ruilin</given-names></name><name><surname>Smith</surname><given-names>Robin J.</given-names></name><name><surname>Wang</surname><given-names>Min</given-names></name><name><surname>Zhai</surname><given-names>Dayou</given-names></name></person-group><article-title>﻿<italic><tp:taxon-name><tp:taxon-name-part taxon-name-part-type="genus" reg="Ilyocypris">Ilyocypris</tp:taxon-name-part><tp:taxon-name-part taxon-name-part-type="species" reg="leptolinea">leptolinea</tp:taxon-name-part></tp:taxon-name></italic> Wang &amp; Zhai, sp. nov., an ostracod (<tp:taxon-name><tp:taxon-name-part taxon-name-part-type="class">Ostracoda</tp:taxon-name-part></tp:taxon-name>, <tp:taxon-name><tp:taxon-name-part taxon-name-part-type="subphylum">Crustacea</tp:taxon-name-part></tp:taxon-name>) from the late Quaternary of Inner Mongolia, northern China</article-title><source>Zookeys</source><day>22</day><month>12</month><year>2022</year><volume>1137</volume><fpage>109</fpage><lpage>132</lpage><pub-id pub-id-type="doi">10.3897/zookeys.1137.94224</pub-id></mixed-citation></tp:treatment-meta><tp:nomenclature><label>﻿</label><tp:taxon-name>
              <object-id xmlns:xlink="http://www.w3.org/1999/xlink" content-type="arpha" xlink:type="simple">787199DE-2040-516B-BA5C-6C967F16833B</object-id>
              <tp:taxon-name-part taxon-name-part-type="genus" reg="Ilyocypris">Ilyocypris</tp:taxon-name-part>
              <tp:taxon-name-part taxon-name-part-type="species" reg="leptolinea">leptolinea</tp:taxon-name-part>
              <object-id xmlns:xlink="http://www.w3.org/1999/xlink" content-type="zoobank" xlink:type="simple">https://zoobank.org/A551E7F9-DD93-4A16-9557-2ED465EA4221</object-id>
            </tp:taxon-name><tp:taxon-authority>Wang &amp; Zhai</tp:taxon-authority><tp:taxon-status xmlns:xlink="http://www.w3.org/1999/xlink" xlink:type="simple">sp. nov.</tp:taxon-status><xref ref-type="fig" rid="F2">Figs 2</xref><xref ref-type="fig" rid="F3">, 3</xref><xref ref-type="fig" rid="F4">, 4</xref></tp:nomenclature><tp:treatment-sec sec-type="type locality" id="SECID0EGRBG"><title>Type locality.</title><p>XJG2 section (<named-content xmlns:xlink="http://www.w3.org/1999/xlink" content-type="dwc:verbatimCoordinates" xlink:type="simple"><named-content content-type="geo-json" specific-use="{&#34;type&#34;:&#34;Point&#34;,&#34;coordinates&#34;:[116.415861,43.861639]}" id="NCID0EPRBG" xlink:type="simple">43°51'41.9"N, 116°24'57.1"E</named-content></named-content>, Fig. <xref ref-type="fig" rid="F1">1</xref>), lacustrine outcrop cut by intermittent river in central-eastern Inner Mongolia, China.</p></tp:treatment-sec><tp:treatment-sec sec-type="Type horizon" id="SECID0EYRBG"><title>Type horizon.</title><p>Late Pleistocene to Holocene; holotype from 209‒210 cm depth in section, c. 70 cm below level of gastropod shells that yielded a calibrated radiocarbon date of 10,108 ± 93 calendar years before present (cal yr BP).</p></tp:treatment-sec><tp:treatment-sec sec-type="type material" id="SECID0E4RBG"><title>Type material.</title><p><bold><italic>Holotype</italic></bold>: adult left valve, XJG2-210-1 (XJG2, section code; 210, sample code, corresponding to 209‒210 cm depth in section; 1, registration number), length 0.94 mm, height 0.48 mm. <bold><italic>Paratypes</italic></bold>: seven adult left valves, XJG2-021-1, XJG2-177-1, XJG2-190-1, XJG2-193-1, XJG2-197-2, XJG2-199-2, XJG2-228-2. All type specimens with marginal ripplets on anterior and posterior calcified inner lamellae well-preserved (Figs <xref ref-type="fig" rid="F2">2</xref>, <xref ref-type="fig" rid="F3">3</xref>).</p><fig id="F2" position="float" orientation="portrait"><object-id xmlns:xlink="http://www.w3.org/1999/xlink" content-type="doi" xlink:type="simple">10.3897/zookeys.1137.94224.figure2</object-id><object-id xmlns:xlink="http://www.w3.org/1999/xlink" content-type="arpha" xlink:type="simple">546FAD95-5C79-5048-A9C9-59F070DE01F6</object-id><label>Figure 2.</label><caption><p>Adult left valves of the ostracod <italic><tp:taxon-name><tp:taxon-name-part taxon-name-part-type="genus" reg="Ilyocypris">Ilyocypris</tp:taxon-name-part><tp:taxon-name-part taxon-name-part-type="species" reg="leptolinea">leptolinea</tp:taxon-name-part></tp:taxon-name></italic> Wang &amp; Zhai, sp. nov. from the late Quaternary Xiaojinggou section of Inner Mongolia, China <bold>A–D</bold> XJG2-210-1 (holotype, 0.94 × 0.48 mm) <bold>A</bold> exterior view <bold>B</bold> interior view <bold>C</bold> interior view of the posterior part, showing the marginal ripplets <bold>D</bold> interior view of the anterior part, showing the marginal ripplets. Arrows and numerals indicate three inner lists on the calcified inner lamella <bold>E, F</bold> XJG2-206-4 <bold>E</bold> oblique-dorsal view <bold>F</bold> enlarged view of the rectangle in (E), showing the crossing pattern of the inner lists at the median part of ventral margin. Arrows and numerals indicate the three inner lists <bold>G</bold> XJG2-206-1, enlarged oblique-dorsal view of the median part of calcified inner lamella, showing the crossing pattern of inner lists <bold>H–J</bold> XJG2-199-2 (paratype) <bold>H</bold> interior view <bold>I</bold> interior view of the postero-ventral part, showing the marginal ripplets <bold>J</bold> Interior view of the antero-ventral part, showing the marginal ripplets. Arrows and numerals indicate the three inner lists. Scale bars: 200 μm (<bold>A, B, E, H</bold>); 100 μm (<bold>C, D, I, J</bold>); 50 μm (<bold>F, G</bold>).</p></caption><graphic xmlns:xlink="http://www.w3.org/1999/xlink" xlink:href="zookeys-1137-109_article-94224__-g002.jpg" position="float" orientation="portrait" xlink:type="simple" id="oo_786386.jpg"><uri content-type="original_file" xlink:type="simple">https://binary.pensoft.net/fig/786386</uri></graphic></fig><fig id="F3" position="float" orientation="portrait"><object-id xmlns:xlink="http://www.w3.org/1999/xlink" content-type="doi" xlink:type="simple">10.3897/zookeys.1137.94224.figure3</object-id><object-id xmlns:xlink="http://www.w3.org/1999/xlink" content-type="arpha" xlink:type="simple">88195BC1-38B3-5DB7-ABB7-93D3ED0F4C3E</object-id><label>Figure 3.</label><caption><p>Adult left valves of the ostracod <italic><tp:taxon-name><tp:taxon-name-part taxon-name-part-type="genus" reg="Ilyocypris">Ilyocypris</tp:taxon-name-part><tp:taxon-name-part taxon-name-part-type="species" reg="leptolinea">leptolinea</tp:taxon-name-part></tp:taxon-name></italic> Wang &amp; Zhai, sp. nov. from the late Quaternary Xiaojinggou section of Inner Mongolia, China <bold>A–C</bold> XJG2-21-1 (paratype) <bold>A</bold> exterior view <bold>B</bold> interior view of the postero-ventral part, showing the marginal ripplets <bold>C</bold> interior view <bold>D–G</bold> XJG2-197-2 (paratype) <bold>D</bold> interior view <bold>E</bold> interior view of the antero-ventral part, showing the marginal ripplets and three inner lists (arrowed) <bold>F</bold> adductor muscle scars (AMS) and mandibular scars (MS) <bold>G</bold> interior view of the posterior part, showing the marginal ripplets. Scale bars: 200 μm (<bold>A, C, D</bold>); 100 μm (<bold>B, E, G</bold>); 50 μm (<bold>F</bold>).</p></caption><graphic xmlns:xlink="http://www.w3.org/1999/xlink" xlink:href="zookeys-1137-109_article-94224__-g003.jpg" position="float" orientation="portrait" xlink:type="simple" id="oo_786387.jpg"><uri content-type="original_file" xlink:type="simple">https://binary.pensoft.net/fig/786387</uri></graphic></fig></tp:treatment-sec><tp:treatment-sec sec-type="material" id="SECID0E2VBG"><title>Other material examined.</title><p>17 adult left valves, 22 adult right valves, six A-1 juvenile left valves, and one A-1 juvenile right valve (Table <xref ref-type="table" rid="T1">1</xref>; Figs <xref ref-type="fig" rid="F2">2</xref>–<xref ref-type="fig" rid="F5">5</xref>). Adult right valves and juvenile valves provisionally identified as this species in view of monospecific adult left valves in section.</p></tp:treatment-sec><tp:treatment-sec sec-type="etymology" id="SECID0ENWBG"><title>Etymology.</title><p>From the Greek <italic>leptos</italic> for fine, small, or subtle, and Latin <italic>linea</italic> for line or thread, referring to fine marginal ripplets on calcified inner lamellae of LV.</p></tp:treatment-sec><tp:treatment-sec sec-type="description" id="SECID0EXWBG"><title>Dimensions.</title><p>Adult left valves (<italic>n</italic> = 25, Fig. <xref ref-type="fig" rid="F5">5A</xref>) with length 0.78‒1.05 mm, height 0.42‒0.56 mm, H/L ratio 0.51‒0.55. Adult right valves (<italic>n</italic> = 22, Fig. <xref ref-type="fig" rid="F5">5B</xref>) with length 0.79‒0.99 mm, height 0.43‒0.53 mm, H/L ratio 0.52‒0.56. Juvenile valves slightly smaller but with size ranges overlapping with those of adult valves (Fig. <xref ref-type="fig" rid="F5">5</xref>).</p></tp:treatment-sec><tp:treatment-sec sec-type="diagnosis" id="SECID0ENXBG"><title>Diagnosis.</title><p>Intermediate-sized <italic><tp:taxon-name><tp:taxon-name-part taxon-name-part-type="genus" reg="Ilyocypris">Ilyocypris</tp:taxon-name-part></tp:taxon-name></italic> (length ranging from 0.78 to 1.05 mm, Table <xref ref-type="table" rid="T1">1</xref>) with shape, sulci, and pits typical of genus. Valve surface without nodes, occasionally with tiny spines along anterior and/or posterior margins. Calcified inner lamellae wide, bearing (in left valve only) two rows of densely arranged, fine marginal ripplets along entire anterior and posterior valve margins; distal row near valve margin, usually well expressed; proximal row in intermediate area less pronounced, absent in poorly preserved specimens. One inner list present between two rows of marginal ripplets in well-preserved specimens.</p></tp:treatment-sec><tp:treatment-sec sec-type="description" id="SECID0E5XBG"><title>Description.</title><p><bold><italic>Left valves</italic>.</bold> Intermediate-sized <italic><tp:taxon-name><tp:taxon-name-part taxon-name-part-type="genus" reg="Ilyocypris">Ilyocypris</tp:taxon-name-part></tp:taxon-name></italic>. Valve sub-reniform in lateral view, with greatest height (antero-dorsal corner) at anterior third. Dorsal margin, i.e., section between antero-dorsal and postero-dorsal corners, nearly straight but with blunt turn immediately behind posterior sulcus due to inflation of postero-dorsal part. Anterior margin broadly rounded, with dorsal part nearly straight and more ventral parts evenly rounded. Posterior margin evenly rounded and less obtrusive. Ventral margin concave. Valve surface carrying two transverse sulci, with anterior sulcus originating from antero-dorsal corner, tapering ventrally, and terminating slightly above mid-height. Posterior sulcus wider and shorter. Adductor muscle scars situated in ovate depression immediately below posterior sulcus. Mandibular scars situated in two small depressions to antero-ventral position of adductor muscle scars. Shell surface densely covered with small pits, with those in front of anterior sulcus, between two sulci and behind posterior sulcus, smaller. Small number of tiny spines present along anterior and posterior margins in some specimens.</p><p>Interior view, anterior and posterior calcified inner lamellae comparatively wide but with anterior one slightly wider. Three inner lists present on anterior calcified inner lamella (Figs <xref ref-type="fig" rid="F2">2D, J</xref>, <xref ref-type="fig" rid="F3">3E</xref>). First one running in intermediate zone, usually weakly expressed, sometimes not preserved. Second and third ones running close to inner margin. Inner lists also present on posterior calcified inner lamella but with first one usually very faint or absent (Figs <xref ref-type="fig" rid="F2">2C, I</xref>, <xref ref-type="fig" rid="F3">3B, G</xref>). Two rows of fine, densely arranged marginal ripplets present on both anterior and posterior calcified inner lamellae (Figs <xref ref-type="fig" rid="F2">2</xref>, <xref ref-type="fig" rid="F3">3</xref>): distal row (Figs <xref ref-type="fig" rid="F2">2C, D, I, J</xref>, <xref ref-type="fig" rid="F3">3B, E, G</xref>) with each ripplet extending from exterior margin of selvage near valve margin to almost first inner list, distributed throughout entire anterior and posterior calcified inner lamellae, usually well expressed; proximal zone (Figs <xref ref-type="fig" rid="F2">2C, D, J</xref>, <xref ref-type="fig" rid="F3">3B, E, G</xref>) present between first and second inner lists, better observed at antero-ventral and postero-ventral areas, sometimes not preserved (Fig. <xref ref-type="fig" rid="F2">2I</xref>). Adductor muscle scars (Fig. <xref ref-type="fig" rid="F3">3F</xref>), consisting of six scars of different sizes and shapes, arranged in two rows (four anterior scars and two posterior ones). Mandibular scars (Fig. <xref ref-type="fig" rid="F3">3F</xref>) consisting of two sub-oval elements.</p><p>Dorsal view (Fig. <xref ref-type="fig" rid="F2">2E</xref>) semi-elliptical, with part behind posterior sulcus wider than anterior part. Anterior end pointed. Posterior end bluntly pointed. Antero-dorsal corner with one small blunt expansion representing tooth-structure of hinge. Middle part of ventral calcified inner lamella (corresponding to highest part of ventral margin in lateral view; observed from oblique-dorsal view) with gentle, inward, i.e., adaxial, expansion. Two proximal inner lists, i.e., second and third ones, showing complex crossing patterns on this part (Fig. <xref ref-type="fig" rid="F2">2F, G</xref>).</p><p><bold><italic>Right valves</italic>.</bold> Shape similar to that of left valve, but dorsal margin straighter (Fig. <xref ref-type="fig" rid="F4">4A, B</xref>) with posterior section not inflated dorsally (Fig. <xref ref-type="fig" rid="F4">4A, B</xref>). Valve margin also with three inner lists but first one very faint on anterior calcified inner lamella (Fig. <xref ref-type="fig" rid="F4">4C</xref>) and almost absent on posterior calcified inner lamella (Fig. <xref ref-type="fig" rid="F4">4D</xref>).</p><fig id="F4" position="float" orientation="portrait"><object-id xmlns:xlink="http://www.w3.org/1999/xlink" content-type="doi" xlink:type="simple">10.3897/zookeys.1137.94224.figure4</object-id><object-id xmlns:xlink="http://www.w3.org/1999/xlink" content-type="arpha" xlink:type="simple">982631F9-A441-51E3-A408-9E79C9778931</object-id><label>Figure 4.</label><caption><p>Ostracod valves tentatively identified as <italic><tp:taxon-name><tp:taxon-name-part taxon-name-part-type="genus" reg="Ilyocypris">Ilyocypris</tp:taxon-name-part><tp:taxon-name-part taxon-name-part-type="species" reg="leptolinea">leptolinea</tp:taxon-name-part></tp:taxon-name></italic> Wang &amp; Zhai, sp. nov. from the late Quaternary Xiaojinggou section of Inner Mongolia, China <bold>A–D</bold> XJG2-203-1, adult right valve <bold>A</bold> exterior view <bold>B</bold> interior view <bold>C</bold> interior view of the antero-ventral part, showing three inner lists (arrowed) <bold>D</bold> interior view of the postero-ventral part <bold>E</bold> XJG2-193-4, right valve of A-1 juvenile, exterior view <bold>F–H</bold> XJG2-199-1, left valve of A-1 juvenile <bold>F</bold> interior view <bold>G</bold> interior view of the postero-ventral part, showing the marginal ripplets <bold>H</bold> interior view of the antero-ventral part, showing the marginal ripplets. Scale bars: 200 μm (<bold>A, B, E, F</bold>); 100 μm (<bold>C, D, G, H</bold>).</p></caption><graphic xmlns:xlink="http://www.w3.org/1999/xlink" xlink:href="zookeys-1137-109_article-94224__-g004.jpg" position="float" orientation="portrait" xlink:type="simple" id="oo_786388.jpg"><uri content-type="original_file" xlink:type="simple">https://binary.pensoft.net/fig/786388</uri></graphic></fig><p><bold><italic>Valves of A</italic>-<italic>1 juveniles</italic>.</bold> Shape similar to that of adults but with dorsal margin more inclined (Fig. <xref ref-type="fig" rid="F4">4E, F</xref>). Pits on valve surface smaller and shallower. Calcified inner lamellae of left valve narrow, with only one row of densely arranged marginal ripplets distally: extending to median area in anterior calcified inner lamella (Fig. <xref ref-type="fig" rid="F4">4H</xref>), almost to proximal area in postero-ventral area (Fig. <xref ref-type="fig" rid="F4">4G</xref>). Only one inner list present, running close to inner margin (Fig. <xref ref-type="fig" rid="F4">4G, H</xref>).</p><fig id="F5" position="float" orientation="portrait"><object-id xmlns:xlink="http://www.w3.org/1999/xlink" content-type="doi" xlink:type="simple">10.3897/zookeys.1137.94224.figure5</object-id><object-id xmlns:xlink="http://www.w3.org/1999/xlink" content-type="arpha" xlink:type="simple">687D935F-23E1-53B6-9413-536EFEF2CDB0</object-id><label>Figure 5.</label><caption><p>Height‒length biplots of the left valves of <italic><tp:taxon-name><tp:taxon-name-part taxon-name-part-type="genus" reg="Ilyocypris">Ilyocypris</tp:taxon-name-part><tp:taxon-name-part taxon-name-part-type="species" reg="leptolinea">leptolinea</tp:taxon-name-part></tp:taxon-name></italic> Wang &amp; Zhai, sp. nov. (<bold>A</bold>) and the right valves tentatively identified as this species (<bold>B</bold>) from the late Quaternary Xiaojinggou section of Inner Mongolia, China.</p></caption><graphic xmlns:xlink="http://www.w3.org/1999/xlink" xlink:href="zookeys-1137-109_article-94224__-g005.jpg" position="float" orientation="portrait" xlink:type="simple" id="oo_786389.jpg"><uri content-type="original_file" xlink:type="simple">https://binary.pensoft.net/fig/786389</uri></graphic></fig></tp:treatment-sec><tp:treatment-sec sec-type="Differential diagnosis" id="SECID0EM5BG"><title>Differential diagnosis.</title><p>The new species can be easily distinguished from congeners by the fineness, number, and distribution of the two rows of marginal ripplets as well as the presence of the outer-most (first) inner list in the intermediate zone that separates the two rows of marginal ripplets. <italic><tp:taxon-name><tp:taxon-name-part taxon-name-part-type="genus" reg="Ilyocypris">Ilyocypris</tp:taxon-name-part><tp:taxon-name-part taxon-name-part-type="species" reg="bradyi">bradyi</tp:taxon-name-part></tp:taxon-name></italic>, for example, has fewer, thicker, and more widely spaced ripplets confined to the postero-ventral area, typically four or five in the outer row (see e.g., <xref ref-type="bibr" rid="B21">Mazzini et al. 2014</xref>: fig. 11). Considering potential taphonomic loss of finer morphologies in fossil material (e.g., the abrasion of the proximal row of marginal ripplets and the inner lists), several species with morphologies that may be confused with the poorly preserved specimens of the new species are compared here. <italic><tp:taxon-name><tp:taxon-name-part taxon-name-part-type="genus" reg="Ilyocypris">Ilyocypris</tp:taxon-name-part><tp:taxon-name-part taxon-name-part-type="species" reg="lacustris">lacustris</tp:taxon-name-part></tp:taxon-name></italic> Kaufmann, 1900 seems to have two rows of fine marginal ripplets separated by one inner list on the anterior valve margin, which resembles the new species (<xref ref-type="bibr" rid="B9">Fuhrmann 2012</xref>: Tafel (= pl.) 76 1b), but the ripplets on the posterior part are confined to the postero-ventral margin and consist of only one row (<xref ref-type="bibr" rid="B9">Fuhrmann 2012</xref>: Tafel (= pl.) 76 1f and 2d). The highest point of the carapace of <italic><tp:taxon-name><tp:taxon-name-part taxon-name-part-type="genus" reg="Ilyocypris">I.</tp:taxon-name-part><tp:taxon-name-part taxon-name-part-type="species" reg="lacustris">lacustris</tp:taxon-name-part></tp:taxon-name></italic> is situated at approximately the anterior quarter, more anterior than that of the new species. The marginal ripplets on the posterior part of <italic><tp:taxon-name><tp:taxon-name-part taxon-name-part-type="genus" reg="Ilyocypris">I.</tp:taxon-name-part><tp:taxon-name-part taxon-name-part-type="species" reg="salebrosa">salebrosa</tp:taxon-name-part></tp:taxon-name></italic> are also fine and consist of two rows (<xref ref-type="bibr" rid="B21">Mazzini et al. 2014</xref>: fig. 11, panel 8), but are confined to the postero-ventral part too. And the prominent postero-dorsal node on the exterior valve surface offers easy distinction from the new species. <italic><tp:taxon-name><tp:taxon-name-part taxon-name-part-type="genus" reg="Ilyocypris">Ilyocypris</tp:taxon-name-part><tp:taxon-name-part taxon-name-part-type="species" reg="hanguk">hanguk</tp:taxon-name-part></tp:taxon-name></italic> Karanovic &amp; Lee, 2013 described from South Korea, has a valve shape somewhat similar to the new species, and its H/L ratio (0.55 for LV and 0.54 for RV as measured from the holotype in <xref ref-type="bibr" rid="B14">Karanovic and Lee 2013</xref>: fig. 6A, B) comes close to that of the new species. However, no marginal ripplets were observed on the left valve of <italic><tp:taxon-name><tp:taxon-name-part taxon-name-part-type="genus" reg="Ilyocypris">I.</tp:taxon-name-part><tp:taxon-name-part taxon-name-part-type="species" reg="hanguk">hanguk</tp:taxon-name-part></tp:taxon-name></italic> (<xref ref-type="bibr" rid="B14">Karanovic and Lee 2013</xref>: fig. 6A, D). Furthermore, small lateral projections are present on the postero-central part of the valve of <italic><tp:taxon-name><tp:taxon-name-part taxon-name-part-type="genus" reg="Ilyocypris">I.</tp:taxon-name-part><tp:taxon-name-part taxon-name-part-type="species" reg="hanguk">hanguk</tp:taxon-name-part></tp:taxon-name></italic> (<xref ref-type="bibr" rid="B14">Karanovic and Lee 2013</xref>: fig. 6B), which are not observed in <italic><tp:taxon-name><tp:taxon-name-part taxon-name-part-type="genus" reg="Ilyocypris">I.</tp:taxon-name-part><tp:taxon-name-part taxon-name-part-type="species" reg="leptolinea">leptolinea</tp:taxon-name-part></tp:taxon-name></italic> Wang &amp; Zhai, sp. nov. (Figs <xref ref-type="fig" rid="F2">2</xref>–<xref ref-type="fig" rid="F4">4</xref>). <italic><tp:taxon-name><tp:taxon-name-part taxon-name-part-type="genus" reg="Ilyocypris">Ilyocypris</tp:taxon-name-part><tp:taxon-name-part taxon-name-part-type="species" reg="glabella">glabella</tp:taxon-name-part></tp:taxon-name></italic> Fuhrmann &amp; Goth, 2011, <italic><tp:taxon-name><tp:taxon-name-part taxon-name-part-type="genus" reg="Ilyocypris">Ilyocypris</tp:taxon-name-part><tp:taxon-name-part taxon-name-part-type="species" reg="sebeiensis">sebeiensis</tp:taxon-name-part></tp:taxon-name></italic> Yang &amp; Sun, 2004 (in <xref ref-type="bibr" rid="B46">Yang et al. 2004</xref>), <italic><tp:taxon-name><tp:taxon-name-part taxon-name-part-type="genus" reg="Ilyocypris">I.</tp:taxon-name-part><tp:taxon-name-part taxon-name-part-type="species" reg="tibeta">tibeta</tp:taxon-name-part></tp:taxon-name></italic> (<xref ref-type="bibr" rid="B27">Peng et al. 2021</xref>), and <italic><tp:taxon-name><tp:taxon-name-part taxon-name-part-type="genus" reg="Qinghaicypris">Qinghaicypris</tp:taxon-name-part><tp:taxon-name-part taxon-name-part-type="species" reg="crassa">crassa</tp:taxon-name-part></tp:taxon-name></italic> Huang, 1979 (<xref ref-type="bibr" rid="B46">Yang et al. 2004</xref>) possess marginal ripplets distributed along most parts of the anterior and posterior calcified inner lamellae. However, in all these species, there is only one row of ripplets distributed near the valve margins, which are thicker and more sparsely arranged compared with the new species. As a result, even if the proximal row of marginal ripplets is taphonomically lost in the new species, it would not be confused with these species. Besides, the valves of <italic><tp:taxon-name><tp:taxon-name-part taxon-name-part-type="genus" reg="Ilyocypris">I.</tp:taxon-name-part><tp:taxon-name-part taxon-name-part-type="species" reg="glabella">glabella</tp:taxon-name-part></tp:taxon-name></italic>, <italic><tp:taxon-name><tp:taxon-name-part taxon-name-part-type="genus" reg="Ilyocypris">I.</tp:taxon-name-part><tp:taxon-name-part taxon-name-part-type="species" reg="sebeiensis">sebeiensis</tp:taxon-name-part></tp:taxon-name></italic>, and <italic><tp:taxon-name><tp:taxon-name-part taxon-name-part-type="genus" reg="Qinghaicypris">Q.</tp:taxon-name-part><tp:taxon-name-part taxon-name-part-type="species" reg="crassa">crassa</tp:taxon-name-part></tp:taxon-name></italic> are significantly stouter than those of the new species. (Note that <xref ref-type="bibr" rid="B32">Shen et al. (1993)</xref> and <xref ref-type="bibr" rid="B11">Hou et al. (2002)</xref> considered <italic><tp:taxon-name><tp:taxon-name-part taxon-name-part-type="genus" reg="Qinghaicypris">Qinghaicypris</tp:taxon-name-part></tp:taxon-name></italic> a junior synonym of <italic><tp:taxon-name><tp:taxon-name-part taxon-name-part-type="genus" reg="Ilyocypris">Ilyocypris</tp:taxon-name-part></tp:taxon-name></italic> and moved all the species in this genus to <italic><tp:taxon-name><tp:taxon-name-part taxon-name-part-type="genus" reg="Ilyocypris">Ilyocypris</tp:taxon-name-part></tp:taxon-name></italic>).</p><fig id="F6" position="float" orientation="portrait"><object-id xmlns:xlink="http://www.w3.org/1999/xlink" content-type="doi" xlink:type="simple">10.3897/zookeys.1137.94224.figure6</object-id><object-id xmlns:xlink="http://www.w3.org/1999/xlink" content-type="arpha" xlink:type="simple">56AA7295-70A1-5B7A-875C-CA02547E51F3</object-id><label>Figure 6.</label><caption><p>Illustrations showing the overlap of the outline morpho-spaces of five species of <italic><tp:taxon-name><tp:taxon-name-part taxon-name-part-type="genus" reg="Ilyocypris">Ilyocypris</tp:taxon-name-part></tp:taxon-name></italic> that have living or Quaternary representatives in eastern Inner Mongolia. All outlines have been standardised for equal surface area, rotated with the antero-ventral and the postero-ventral parts resting horizontally, and with the geometric centres set at (0, 0) <bold>A</bold> outlines of 42 valves <bold>B</bold> mean outlines of the five species. Arrows indicate areas showing relatively large inter-species variability, i.e., the postero-dorsal‒posterior and the postero-ventral areas <bold>C</bold> principal Component Analysis (<abbrev xmlns:xlink="http://www.w3.org/1999/xlink" xlink:title="Principal Component Analysis" id="ABBRID0E1GAI" xlink:type="simple">PCA</abbrev>) biplot of 42 valves based on their outline data. Coloured shaded areas indicate the morpho-spaces of the five species, cast on the two-dimensional space defined by <abbrev xmlns:xlink="http://www.w3.org/1999/xlink" xlink:title="Principal Component Analysis" id="ABBRID0E5GAI" xlink:type="simple">PCA</abbrev> axis 1 and 2.</p></caption><graphic xmlns:xlink="http://www.w3.org/1999/xlink" xlink:href="zookeys-1137-109_article-94224__-g006.jpg" position="float" orientation="portrait" xlink:type="simple" id="oo_786390.jpg"><uri content-type="original_file" xlink:type="simple">https://binary.pensoft.net/fig/786390</uri></graphic></fig></tp:treatment-sec><tp:treatment-sec><!--Section generated to contain objects referenced in tp:taxon-treatment.--><fig id="F1" position="float" orientation="portrait"><object-id xmlns:xlink="http://www.w3.org/1999/xlink" content-type="doi" xlink:type="simple">10.3897/zookeys.1137.94224.figure1</object-id><object-id xmlns:xlink="http://www.w3.org/1999/xlink" content-type="arpha" xlink:type="simple">00BB151C-ED86-5A9D-8766-D6B4F180A5C2</object-id><label>Figure 1.</label><caption><p><bold>A</bold> digital Elevation Model showing the position of the study area (red rectangle) in central-eastern Inner Mongolia, China <bold>B</bold> digital Elevation Model showing the location of the XJG2 section <bold>C</bold> field photo of the section <bold>D</bold> lithology of the section. Red triangle indicates the result of <sup>14</sup>C dating of gastropods from depth 139‒140 cm. See text for details.</p></caption><graphic xmlns:xlink="http://www.w3.org/1999/xlink" xlink:href="zookeys-1137-109_article-94224__-g001.jpg" position="float" orientation="portrait" xlink:type="simple" id="oo_786385.jpg"><uri content-type="original_file" xlink:type="simple">https://binary.pensoft.net/fig/786385</uri></graphic></fig><table-wrap id="T1" position="float" orientation="portrait"><label>Table 1.</label><caption><p>Examined valves of <italic><tp:taxon-name><tp:taxon-name-part taxon-name-part-type="genus" reg="Ilyocypris">Ilyocypris</tp:taxon-name-part></tp:taxon-name></italic> from XJG2 section. All the adult left valves are identified as <italic><tp:taxon-name><tp:taxon-name-part taxon-name-part-type="genus" reg="Ilyocypris">Ilyocypris</tp:taxon-name-part><tp:taxon-name-part taxon-name-part-type="species" reg="leptolinea">leptolinea</tp:taxon-name-part></tp:taxon-name></italic> Wang &amp; Zhai, sp. nov. based on marginal ripplets. Others are tentatively assigned to this species. Note that all the valves of this species used for outline analysis in this study are adult left valves imaged for exterior view. Abbreviations: A, adult; A-1, last juvenile stage before adult; H, height; L, length; LV, left valve; MR, marginal ripplets; OL, outline; RV, right valve.</p></caption><table id="TID0ECIBG" rules="all"><tbody><tr><th rowspan="1" colspan="1">Specimen</th><th rowspan="1" colspan="1">Stage</th><th rowspan="1" colspan="1">RV/LV</th><th rowspan="1" colspan="1">L×H (mm)</th><th rowspan="1" colspan="1">Type designation</th><th rowspan="1" colspan="1">MR preservation</th><th rowspan="1" colspan="1">OL analysis</th></tr><tr><td rowspan="1" colspan="1">XJG2-021-1</td><td rowspan="1" colspan="1">A</td><td rowspan="1" colspan="1">LV</td><td rowspan="1" colspan="1">0.94×0.48</td><td rowspan="1" colspan="1">paratype</td><td rowspan="1" colspan="1">yes</td><td rowspan="1" colspan="1">yes</td></tr><tr><td rowspan="1" colspan="1">XJG2-136-2</td><td rowspan="1" colspan="1">A</td><td rowspan="1" colspan="1">LV</td><td rowspan="1" colspan="1">0.83×0.45</td><td rowspan="1" colspan="1">/</td><td rowspan="1" colspan="1">yes</td><td rowspan="1" colspan="1">yes</td></tr><tr><td rowspan="1" colspan="1">XJG2-138-2</td><td rowspan="1" colspan="1">A</td><td rowspan="1" colspan="1">LV</td><td rowspan="1" colspan="1">0.96×0.52</td><td rowspan="1" colspan="1">/</td><td rowspan="1" colspan="1">yes</td><td rowspan="1" colspan="1">/</td></tr><tr><td rowspan="1" colspan="1">XJG2-139-1</td><td rowspan="1" colspan="1">A</td><td rowspan="1" colspan="1">LV</td><td rowspan="1" colspan="1">0.82×0.42</td><td rowspan="1" colspan="1">/</td><td rowspan="1" colspan="1">yes</td><td rowspan="1" colspan="1">/</td></tr><tr><td rowspan="1" colspan="1">XJG2-153-1</td><td rowspan="1" colspan="1">A</td><td rowspan="1" colspan="1">LV</td><td rowspan="1" colspan="1">0.90×0.47</td><td rowspan="1" colspan="1">/</td><td rowspan="1" colspan="1">yes</td><td rowspan="1" colspan="1">yes</td></tr><tr><td rowspan="1" colspan="1">XJG2-153-2</td><td rowspan="1" colspan="1">A</td><td rowspan="1" colspan="1">LV</td><td rowspan="1" colspan="1">0.87×0.47</td><td rowspan="1" colspan="1">/</td><td rowspan="1" colspan="1">yes</td><td rowspan="1" colspan="1">yes</td></tr><tr><td rowspan="1" colspan="1">XJG2-153-3</td><td rowspan="1" colspan="1">A</td><td rowspan="1" colspan="1">LV</td><td rowspan="1" colspan="1">0.92×0.50</td><td rowspan="1" colspan="1">/</td><td rowspan="1" colspan="1">yes</td><td rowspan="1" colspan="1">yes</td></tr><tr><td rowspan="1" colspan="1">XJG2-160-1</td><td rowspan="1" colspan="1">A</td><td rowspan="1" colspan="1">LV</td><td rowspan="1" colspan="1">0.91×0.49</td><td rowspan="1" colspan="1">/</td><td rowspan="1" colspan="1">yes</td><td rowspan="1" colspan="1">/</td></tr><tr><td rowspan="1" colspan="1">XJG2-174-1</td><td rowspan="1" colspan="1">A</td><td rowspan="1" colspan="1">LV</td><td rowspan="1" colspan="1">0.98×0.53</td><td rowspan="1" colspan="1">/</td><td rowspan="1" colspan="1">yes</td><td rowspan="1" colspan="1">yes</td></tr><tr><td rowspan="1" colspan="1">XJG2-177-1</td><td rowspan="1" colspan="1">A</td><td rowspan="1" colspan="1">LV</td><td rowspan="1" colspan="1">0.90×0.47</td><td rowspan="1" colspan="1">paratype</td><td rowspan="1" colspan="1">yes</td><td rowspan="1" colspan="1">yes</td></tr><tr><td rowspan="1" colspan="1">XJG2-188-1</td><td rowspan="1" colspan="1">A</td><td rowspan="1" colspan="1">LV</td><td rowspan="1" colspan="1">1.01×0.53</td><td rowspan="1" colspan="1">/</td><td rowspan="1" colspan="1">yes</td><td rowspan="1" colspan="1">/</td></tr><tr><td rowspan="1" colspan="1">XJG2-189-1</td><td rowspan="1" colspan="1">A</td><td rowspan="1" colspan="1">LV</td><td rowspan="1" colspan="1">0.81×0.43</td><td rowspan="1" colspan="1">/</td><td rowspan="1" colspan="1">yes</td><td rowspan="1" colspan="1">yes</td></tr><tr><td rowspan="1" colspan="1">XJG2-190-1</td><td rowspan="1" colspan="1">A</td><td rowspan="1" colspan="1">LV</td><td rowspan="1" colspan="1">1.05×0.56</td><td rowspan="1" colspan="1">paratype</td><td rowspan="1" colspan="1">yes</td><td rowspan="1" colspan="1">yes</td></tr><tr><td rowspan="1" colspan="1">XJG2-192-1</td><td rowspan="1" colspan="1">A</td><td rowspan="1" colspan="1">LV</td><td rowspan="1" colspan="1">0.94×0.51</td><td rowspan="1" colspan="1">/</td><td rowspan="1" colspan="1">yes</td><td rowspan="1" colspan="1">yes</td></tr><tr><td rowspan="1" colspan="1">XJG2-192-2</td><td rowspan="1" colspan="1">A</td><td rowspan="1" colspan="1">LV</td><td rowspan="1" colspan="1">0.91×0.50</td><td rowspan="1" colspan="1">/</td><td rowspan="1" colspan="1">yes</td><td rowspan="1" colspan="1">yes</td></tr><tr><td rowspan="1" colspan="1">XJG2-192-3</td><td rowspan="1" colspan="1">A</td><td rowspan="1" colspan="1">LV</td><td rowspan="1" colspan="1">0.87×0.48</td><td rowspan="1" colspan="1">/</td><td rowspan="1" colspan="1">yes</td><td rowspan="1" colspan="1">/</td></tr><tr><td rowspan="1" colspan="1">XJG2-192-5</td><td rowspan="1" colspan="1">A</td><td rowspan="1" colspan="1">LV</td><td rowspan="1" colspan="1">0.78×0.43</td><td rowspan="1" colspan="1">/</td><td rowspan="1" colspan="1">yes</td><td rowspan="1" colspan="1">/</td></tr><tr><td rowspan="1" colspan="1">XJG2-193-1</td><td rowspan="1" colspan="1">A</td><td rowspan="1" colspan="1">LV</td><td rowspan="1" colspan="1">0.91×0.48</td><td rowspan="1" colspan="1">paratype</td><td rowspan="1" colspan="1">yes</td><td rowspan="1" colspan="1">yes</td></tr><tr><td rowspan="1" colspan="1">XJG2-196-4</td><td rowspan="1" colspan="1">A</td><td rowspan="1" colspan="1">LV</td><td rowspan="1" colspan="1">0.84×0.46</td><td rowspan="1" colspan="1">/</td><td rowspan="1" colspan="1">yes</td><td rowspan="1" colspan="1">/</td></tr><tr><td rowspan="1" colspan="1">XJG2-197-2</td><td rowspan="1" colspan="1">A</td><td rowspan="1" colspan="1">LV</td><td rowspan="1" colspan="1">0.90×0.48</td><td rowspan="1" colspan="1">paratype</td><td rowspan="1" colspan="1">yes</td><td rowspan="1" colspan="1">/</td></tr><tr><td rowspan="1" colspan="1">XJG2-199-2</td><td rowspan="1" colspan="1">A</td><td rowspan="1" colspan="1">LV</td><td rowspan="1" colspan="1">0.86×0.46</td><td rowspan="1" colspan="1">paratype</td><td rowspan="1" colspan="1">yes</td><td rowspan="1" colspan="1">/</td></tr><tr><td rowspan="1" colspan="1">XJG2-210-1</td><td rowspan="1" colspan="1">A</td><td rowspan="1" colspan="1">LV</td><td rowspan="1" colspan="1">0.94×0.48</td><td rowspan="1" colspan="1">holotype</td><td rowspan="1" colspan="1">yes</td><td rowspan="1" colspan="1">yes</td></tr><tr><td rowspan="1" colspan="1">XJG2-212-2</td><td rowspan="1" colspan="1">A</td><td rowspan="1" colspan="1">LV</td><td rowspan="1" colspan="1">0.94×0.52</td><td rowspan="1" colspan="1">/</td><td rowspan="1" colspan="1">yes</td><td rowspan="1" colspan="1">yes</td></tr><tr><td rowspan="1" colspan="1">XJG2-218-1</td><td rowspan="1" colspan="1">A</td><td rowspan="1" colspan="1">LV</td><td rowspan="1" colspan="1">0.78×0.42</td><td rowspan="1" colspan="1">/</td><td rowspan="1" colspan="1">yes</td><td rowspan="1" colspan="1">/</td></tr><tr><td rowspan="1" colspan="1">XJG2-228-2</td><td rowspan="1" colspan="1">A</td><td rowspan="1" colspan="1">LV</td><td rowspan="1" colspan="1">0.88×0.46</td><td rowspan="1" colspan="1">paratype</td><td rowspan="1" colspan="1">yes</td><td rowspan="1" colspan="1">yes</td></tr><tr><td rowspan="1" colspan="1">XJG2-192-4</td><td rowspan="1" colspan="1">A-1</td><td rowspan="1" colspan="1">LV</td><td rowspan="1" colspan="1">0.70×0.39</td><td rowspan="1" colspan="1">/</td><td rowspan="1" colspan="1">not observed due to aggregation</td><td rowspan="1" colspan="1">/</td></tr><tr><td rowspan="1" colspan="1">XJG2-196-1</td><td rowspan="1" colspan="1">A-1</td><td rowspan="1" colspan="1">LV</td><td rowspan="1" colspan="1">0.74×0.42</td><td rowspan="1" colspan="1">/</td><td rowspan="1" colspan="1">yes</td><td rowspan="1" colspan="1">/</td></tr><tr><td rowspan="1" colspan="1">XJG2-197-1</td><td rowspan="1" colspan="1">A-1</td><td rowspan="1" colspan="1">LV</td><td rowspan="1" colspan="1">0.70×0.39</td><td rowspan="1" colspan="1">/</td><td rowspan="1" colspan="1">yes</td><td rowspan="1" colspan="1">/</td></tr><tr><td rowspan="1" colspan="1">XJG2-199-1</td><td rowspan="1" colspan="1">A-1</td><td rowspan="1" colspan="1">LV</td><td rowspan="1" colspan="1">0.74×0.41</td><td rowspan="1" colspan="1">/</td><td rowspan="1" colspan="1">yes</td><td rowspan="1" colspan="1">/</td></tr><tr><td rowspan="1" colspan="1">XJG2-202-3</td><td rowspan="1" colspan="1">A-1</td><td rowspan="1" colspan="1">LV</td><td rowspan="1" colspan="1">0.80×0.44</td><td rowspan="1" colspan="1">/</td><td rowspan="1" colspan="1">yes</td><td rowspan="1" colspan="1">/</td></tr><tr><td rowspan="1" colspan="1">XJG2-222-1</td><td rowspan="1" colspan="1">A-1</td><td rowspan="1" colspan="1">LV</td><td rowspan="1" colspan="1">0.72×0.39</td><td rowspan="1" colspan="1">/</td><td rowspan="1" colspan="1">yes</td><td rowspan="1" colspan="1">/</td></tr><tr><td rowspan="1" colspan="1">XJG2-129-1</td><td rowspan="1" colspan="1">A</td><td rowspan="1" colspan="1">RV</td><td rowspan="1" colspan="1">0.91×0.47</td><td rowspan="1" colspan="1">/</td><td rowspan="1" colspan="1">/</td><td rowspan="1" colspan="1">/</td></tr><tr><td rowspan="1" colspan="1">XJG2-136-1</td><td rowspan="1" colspan="1">A</td><td rowspan="1" colspan="1">RV</td><td rowspan="1" colspan="1">0.93×0.50</td><td rowspan="1" colspan="1">/</td><td rowspan="1" colspan="1">/</td><td rowspan="1" colspan="1">/</td></tr><tr><td rowspan="1" colspan="1">XJG2-169-1</td><td rowspan="1" colspan="1">A</td><td rowspan="1" colspan="1">RV</td><td rowspan="1" colspan="1">0.87×0.48</td><td rowspan="1" colspan="1">/</td><td rowspan="1" colspan="1">/</td><td rowspan="1" colspan="1">/</td></tr><tr><td rowspan="1" colspan="1">XJG2-190-2</td><td rowspan="1" colspan="1">A</td><td rowspan="1" colspan="1">RV</td><td rowspan="1" colspan="1">0.90×0.49</td><td rowspan="1" colspan="1">/</td><td rowspan="1" colspan="1">/</td><td rowspan="1" colspan="1">/</td></tr><tr><td rowspan="1" colspan="1">XJG2-191-1</td><td rowspan="1" colspan="1">A</td><td rowspan="1" colspan="1">RV</td><td rowspan="1" colspan="1">0.83×0.45</td><td rowspan="1" colspan="1">/</td><td rowspan="1" colspan="1">/</td><td rowspan="1" colspan="1">/</td></tr><tr><td rowspan="1" colspan="1">XJG2-193-2</td><td rowspan="1" colspan="1">A</td><td rowspan="1" colspan="1">RV</td><td rowspan="1" colspan="1">0.90×0.47</td><td rowspan="1" colspan="1">/</td><td rowspan="1" colspan="1">/</td><td rowspan="1" colspan="1">/</td></tr><tr><td rowspan="1" colspan="1">XJG2-196-2</td><td rowspan="1" colspan="1">A</td><td rowspan="1" colspan="1">RV</td><td rowspan="1" colspan="1">0.88×0.47</td><td rowspan="1" colspan="1">/</td><td rowspan="1" colspan="1">/</td><td rowspan="1" colspan="1">/</td></tr><tr><td rowspan="1" colspan="1">XJG2-196-3</td><td rowspan="1" colspan="1">A</td><td rowspan="1" colspan="1">RV</td><td rowspan="1" colspan="1">0.95×0.50</td><td rowspan="1" colspan="1">/</td><td rowspan="1" colspan="1">/</td><td rowspan="1" colspan="1">/</td></tr><tr><td rowspan="1" colspan="1">XJG2-197-5</td><td rowspan="1" colspan="1">A</td><td rowspan="1" colspan="1">RV</td><td rowspan="1" colspan="1">0.83×0.46</td><td rowspan="1" colspan="1">/</td><td rowspan="1" colspan="1">/</td><td rowspan="1" colspan="1">/</td></tr><tr><td rowspan="1" colspan="1">XJG2-197-6</td><td rowspan="1" colspan="1">A</td><td rowspan="1" colspan="1">RV</td><td rowspan="1" colspan="1">0.90×0.49</td><td rowspan="1" colspan="1">/</td><td rowspan="1" colspan="1">/</td><td rowspan="1" colspan="1">/</td></tr><tr><td rowspan="1" colspan="1">XJG2-202-1</td><td rowspan="1" colspan="1">A</td><td rowspan="1" colspan="1">RV</td><td rowspan="1" colspan="1">0.86×0.46</td><td rowspan="1" colspan="1">/</td><td rowspan="1" colspan="1">/</td><td rowspan="1" colspan="1">/</td></tr><tr><td rowspan="1" colspan="1">XJG2-202-4</td><td rowspan="1" colspan="1">A</td><td rowspan="1" colspan="1">RV</td><td rowspan="1" colspan="1">0.85×0.45</td><td rowspan="1" colspan="1">/</td><td rowspan="1" colspan="1">/</td><td rowspan="1" colspan="1">/</td></tr><tr><td rowspan="1" colspan="1">XJG2-203-1</td><td rowspan="1" colspan="1">A</td><td rowspan="1" colspan="1">RV</td><td rowspan="1" colspan="1">0.85×0.45</td><td rowspan="1" colspan="1">/</td><td rowspan="1" colspan="1">/</td><td rowspan="1" colspan="1">/</td></tr><tr><td rowspan="1" colspan="1">XJG2-203-2</td><td rowspan="1" colspan="1">A</td><td rowspan="1" colspan="1">RV</td><td rowspan="1" colspan="1">0.86×0.45</td><td rowspan="1" colspan="1">/</td><td rowspan="1" colspan="1">/</td><td rowspan="1" colspan="1">/</td></tr><tr><td rowspan="1" colspan="1">XJG2-205-2</td><td rowspan="1" colspan="1">A</td><td rowspan="1" colspan="1">RV</td><td rowspan="1" colspan="1">0.85×0.45</td><td rowspan="1" colspan="1">/</td><td rowspan="1" colspan="1">/</td><td rowspan="1" colspan="1">/</td></tr><tr><td rowspan="1" colspan="1">XJG2-212-3</td><td rowspan="1" colspan="1">A</td><td rowspan="1" colspan="1">RV</td><td rowspan="1" colspan="1">0.82×0.44</td><td rowspan="1" colspan="1">/</td><td rowspan="1" colspan="1">/</td><td rowspan="1" colspan="1">/</td></tr><tr><td rowspan="1" colspan="1">XJG2-216-1</td><td rowspan="1" colspan="1">A</td><td rowspan="1" colspan="1">RV</td><td rowspan="1" colspan="1">0.99×0.53</td><td rowspan="1" colspan="1">/</td><td rowspan="1" colspan="1">/</td><td rowspan="1" colspan="1">/</td></tr><tr><td rowspan="1" colspan="1">XJG2-217-1</td><td rowspan="1" colspan="1">A</td><td rowspan="1" colspan="1">RV</td><td rowspan="1" colspan="1">0.86×0.47</td><td rowspan="1" colspan="1">/</td><td rowspan="1" colspan="1">/</td><td rowspan="1" colspan="1">/</td></tr><tr><td rowspan="1" colspan="1">XJG2-218-2</td><td rowspan="1" colspan="1">A</td><td rowspan="1" colspan="1">RV</td><td rowspan="1" colspan="1">0.87×0.47</td><td rowspan="1" colspan="1">/</td><td rowspan="1" colspan="1">/</td><td rowspan="1" colspan="1">/</td></tr><tr><td rowspan="1" colspan="1">XJG2-221-1</td><td rowspan="1" colspan="1">A</td><td rowspan="1" colspan="1">RV</td><td rowspan="1" colspan="1">0.81×0.45</td><td rowspan="1" colspan="1">/</td><td rowspan="1" colspan="1">/</td><td rowspan="1" colspan="1">/</td></tr><tr><td rowspan="1" colspan="1">XJG2-226-1</td><td rowspan="1" colspan="1">A</td><td rowspan="1" colspan="1">RV</td><td rowspan="1" colspan="1">0.88×0.47</td><td rowspan="1" colspan="1">/</td><td rowspan="1" colspan="1">/</td><td rowspan="1" colspan="1">/</td></tr><tr><td rowspan="1" colspan="1">XJG2-228-3</td><td rowspan="1" colspan="1">A</td><td rowspan="1" colspan="1">RV</td><td rowspan="1" colspan="1">0.79×0.43</td><td rowspan="1" colspan="1">/</td><td rowspan="1" colspan="1">/</td><td rowspan="1" colspan="1">/</td></tr><tr><td rowspan="1" colspan="1">XJG2-192-6</td><td rowspan="1" colspan="1">A-1</td><td rowspan="1" colspan="1">RV</td><td rowspan="1" colspan="1">0.77×0.42</td><td rowspan="1" colspan="1">/</td><td rowspan="1" colspan="1">/</td><td rowspan="1" colspan="1">/</td></tr></tbody></table></table-wrap></tp:treatment-sec><ref-list><ref id="B21"><mixed-citation xmlns:xlink="http://www.w3.org/1999/xlink" xlink:type="simple"><person-group><name name-style="western"><surname>Mazzini</surname><given-names>I</given-names></name><name name-style="western"><surname>Gliozzi</surname><given-names>E</given-names></name><name name-style="western"><surname>Rossetti</surname><given-names>G</given-names></name><name name-style="western"><surname>Pieri</surname><given-names>V</given-names></name></person-group> (<year>2014</year>) <article-title>The <italic><tp:taxon-name><tp:taxon-name-part taxon-name-part-type="genus">Ilyocypris</tp:taxon-name-part></tp:taxon-name></italic> puzzle: A multidisciplinary approach to the study of phenotypic variability.</article-title><source>International Review of Hydrobiology</source><volume>99</volume>(<issue>6</issue>): <fpage>395</fpage>–<lpage>408</lpage>. <ext-link xlink:type="simple" ext-link-type="doi" xlink:href="10.1002/iroh.201301729">https://doi.org/10.1002/iroh.201301729</ext-link></mixed-citation></ref><ref id="B9"><mixed-citation xmlns:xlink="http://www.w3.org/1999/xlink" xlink:type="simple"><person-group><name name-style="western"><surname>Fuhrmann</surname><given-names>R</given-names></name></person-group> (<year>2012</year>) <article-title>Atlas quartärer und rezenter Ostrakoden Mitteleuropas.</article-title><source>Altenburger Naturwissenschaftliche Forschungen</source><volume>15</volume>: <fpage>1</fpage>–<lpage>320</lpage>.</mixed-citation></ref><ref id="B14"><mixed-citation xmlns:xlink="http://www.w3.org/1999/xlink" xlink:type="simple"><person-group><name name-style="western"><surname>Karanovic</surname><given-names>I</given-names></name><name name-style="western"><surname>Lee</surname><given-names>W</given-names></name></person-group> (<year>2013</year>) <article-title>On the ostracod genus <italic><tp:taxon-name><tp:taxon-name-part taxon-name-part-type="genus">Ilyocypris</tp:taxon-name-part></tp:taxon-name></italic>, with description of one new species from Korea and the first report of males of <italic><tp:taxon-name><tp:taxon-name-part taxon-name-part-type="genus">I.</tp:taxon-name-part><tp:taxon-name-part taxon-name-part-type="species">bradyi</tp:taxon-name-part></tp:taxon-name></italic> (<tp:taxon-name><tp:taxon-name-part taxon-name-part-type="subphylum">Crustacea</tp:taxon-name-part></tp:taxon-name>: <tp:taxon-name><tp:taxon-name-part taxon-name-part-type="class">Ostracoda</tp:taxon-name-part></tp:taxon-name>: <tp:taxon-name><tp:taxon-name-part taxon-name-part-type="order">Podocopida</tp:taxon-name-part></tp:taxon-name>).</article-title><source>Proceedings of the Biological Society of Washington</source><volume>126</volume>(<issue>1</issue>): <fpage>39</fpage>–<lpage>71</lpage>. <ext-link xlink:type="simple" ext-link-type="doi" xlink:href="10.2988/0006-324X-126.1.39">https://doi.org/10.2988/0006-324X-126.1.39</ext-link></mixed-citation></ref><ref id="B46"><mixed-citation xmlns:xlink="http://www.w3.org/1999/xlink" xlink:type="simple"><person-group><name name-style="western"><surname>Yang</surname><given-names>F</given-names></name><name name-style="western"><surname>Sun</surname><given-names>Z</given-names></name><name name-style="western"><surname>Qiao</surname><given-names>Z</given-names></name><name name-style="western"><surname>Zhang</surname><given-names>Y</given-names></name></person-group> (<year>2004</year>) <article-title>Revision of the diagnosis of the genus <italic><tp:taxon-name><tp:taxon-name-part taxon-name-part-type="genus">Qinghaicypris</tp:taxon-name-part></tp:taxon-name></italic> Huang, 1979 (<tp:taxon-name><tp:taxon-name-part taxon-name-part-type="class">Ostracoda</tp:taxon-name-part></tp:taxon-name>) and the environmental significance of its type species.</article-title><source>Acta Micropalaeontologica Sinica</source><volume>21</volume>: <fpage>367</fpage>–<lpage>381</lpage>. [In Chinese with English Summary]</mixed-citation></ref><ref id="B27"><mixed-citation xmlns:xlink="http://www.w3.org/1999/xlink" xlink:type="simple"><person-group><name name-style="western"><surname>Peng</surname><given-names>P</given-names></name><name name-style="western"><surname>Zhai</surname><given-names>D</given-names></name><name name-style="western"><surname>Smith</surname><given-names>R</given-names></name><name name-style="western"><surname>Wang</surname><given-names>Q</given-names></name><name name-style="western"><surname>Guo</surname><given-names>Y</given-names></name><name name-style="western"><surname>Zhu</surname><given-names>L</given-names></name></person-group> (<year>2021</year>) <article-title>On some modern <tp:taxon-name><tp:taxon-name-part taxon-name-part-type="class">Ostracoda</tp:taxon-name-part></tp:taxon-name> (<tp:taxon-name><tp:taxon-name-part taxon-name-part-type="subphylum">Crustacea</tp:taxon-name-part></tp:taxon-name>) from the Tibetan Plateau in SW China, with descriptions of three new species.</article-title><source>Zootaxa</source><volume>4942</volume>(<issue>4</issue>): <fpage>501</fpage>–<lpage>542</lpage>. <ext-link xlink:type="simple" ext-link-type="doi" xlink:href="10.11646/zootaxa.4942.4.2">https://doi.org/10.11646/zootaxa.4942.4.2</ext-link></mixed-citation></ref><ref id="B32"><mixed-citation xmlns:xlink="http://www.w3.org/1999/xlink" xlink:type="simple"><person-group><name name-style="western"><surname>Shen</surname><given-names>Z</given-names></name><name name-style="western"><surname>Cheng</surname><given-names>G</given-names></name><name name-style="western"><surname>Le</surname><given-names>C</given-names></name><name name-style="western"><surname>Liu</surname><given-names>S</given-names></name></person-group> (<year>1993</year>) The Quaternary saliferous strata and sedimentary environments of Qaidam Basin. Geology Publishing House, Beijing, 1–162. [in Chinese]</mixed-citation></ref><ref id="B11"><mixed-citation xmlns:xlink="http://www.w3.org/1999/xlink" xlink:type="simple"><person-group><name name-style="western"><surname>Hou</surname><given-names>Y</given-names></name><name name-style="western"><surname>Gou</surname><given-names>Y</given-names></name><name name-style="western"><surname>Chen</surname><given-names>D</given-names></name></person-group> (<year>2002</year>) <source>Fossil <tp:taxon-name><tp:taxon-name-part taxon-name-part-type="class">Ostracoda</tp:taxon-name-part></tp:taxon-name> of China.</source><publisher-name>Science Press</publisher-name>, <publisher-loc>Beijing</publisher-loc>, <size units="page">1090 pp</size>. [In Chinese]</mixed-citation></ref></ref-list></tp:taxon-treatment>
